# Supplementary material for: Optimizing detectability of the endangered fan mussel using eDNA and ddPCR
Source: Ecol Evol. 2024 Jan 28;14(1):e10807. doi: 10.1002/ece3.10807 (PMC10822771; doi:10.1002/ece3.10807)
Supplement: Supplementary file 2 — File S1. [file ECE3-14-e10807-s002.csv]

	Spygen_ID	Site	Depth	Replicat	Day	qPCR	ddPCR	ncopies.ddPCR1	ncopies.ddPCR2	ncopies.ddPCR3	qpcr_clean	date_clean	month	day	season	sampling_event	ddPCR_yesno_1rep	ddPCR_yesno_3rep	ddPCR_count_sum
1	SPY200654	Canal_Sete	3	3	2020-07-27	0/12	non	0	0.06	0.06	0	2020-07-27	7	27	summer	Sampling1	0	1	2
2	SPY200655	Canal_Sete	0	2	2020-07-27	0/12	non	0	0	0	0	2020-07-27	7	27	summer	Sampling1	0	0	0
3	SPY200656	Canal_Sete	0	2	2020-07-30	0/12	oui	5.6	2.6	3.5	0	2020-07-30	7	30	summer	Sampling2	1	1	3
4	SPY200657	Barrou	3	2	2020-07-27	0/12	oui	0.88	0.84	0.81	0	2020-07-27	7	27	summer	Sampling1	1	1	3
5	SPY200658	Barrou	0	2	2020-07-27	0/12	oui	1.78	1.55	1.3	0	2020-07-27	7	27	summer	Sampling1	1	1	3
6	SPY200659	Barrou	3	3	2020-07-27	0/12	oui	0.43	0.32	0.38	0	2020-07-27	7	27	summer	Sampling1	1	1	3
7	SPY200660	Barrou	0	3	2020-07-27	0/12	F	0.11	0	0.11	0	2020-07-27	7	27	summer	Sampling1	1	1	2
8	SPY200661	Canal_Sete	0	3	2020-07-27	0/12	F	0.06	0	0.11	0	2020-07-27	7	27	summer	Sampling1	1	1	2
9	SPY200662	Canal_Sete	3	1	2020-07-27	0/12	non	0	0.06	0	0	2020-07-27	7	27	summer	Sampling1	0	1	1
10	SPY200663	Barrou	3	1	2020-07-27	0/12	oui	1.8	1.2	1.01	0	2020-07-27	7	27	summer	Sampling1	1	1	3
11	SPY200664	Barrou	0	1	2020-07-27	0/12	oui	0.34	0.29	0.06	0	2020-07-27	7	27	summer	Sampling1	1	1	3
12	SPY200665	Canal_Sete	3	3	2020-10-21	NA	non	0	0	0	NA	2020-10-21	10	21	automn	Sampling1	0	0	0
13	SPY200666	Barrou	3	2	2020-10-20	0/12	oui	0.16	0.26	0.16	0	2020-10-20	10	20	automn	Sampling2	1	1	3
14	SPY200667	Canal_Sete	0	2	2020-10-20	0/12	F	0.05	0.16	0.06	0	2020-10-20	10	20	automn	Sampling2	1	1	3
15	SPY200668	Canal_Sete	0	3	2020-10-20	0/12	F	0.05	0.11	0.11	0	2020-10-20	10	20	automn	Sampling2	1	1	3
16	SPY200669	Barrou	0	3	2020-10-20	0/12	F	0.16	0.05	0	0	2020-10-20	10	20	automn	Sampling2	1	1	2
17	SPY200670	Canal_Sete	3	1	2020-10-21	0/12	non	0	0	0.06	0	2020-10-21	10	21	automn	Sampling1	0	1	1
18	SPY200671	Canal_Sete	3	2	2020-10-20	0/12	F	0.05	0.11	0.06	0	2020-10-20	10	20	automn	Sampling2	1	1	3
19	SPY200672	Canal_Sete	0	1	2020-10-20	0/12	F	0.1	0.11	0.06	0	2020-10-20	10	20	automn	Sampling2	1	1	3
20	SPY200673	Canal_Sete	3	3	2020-10-20	0/12	non	0	0.12	0	0	2020-10-20	10	20	automn	Sampling2	0	1	1
21	SPY200674	Canal_Sete	0	3	2020-07-30	0/12	oui	6.4	5.5	4.5	0	2020-07-30	7	30	summer	Sampling2	1	1	3
22	SPY200675	Barrou	0	2	2020-07-30	0/12	oui	19	7.4	8.2	0	2020-07-30	7	30	summer	Sampling2	1	1	3
23	SPY200676	Barrou	3	3	2020-10-20	0/12	F	0.11	0.05	0.11	0	2020-10-20	10	20	automn	Sampling2	1	1	3
24	SPY200677	Barrou	0	1	2020-10-20	0/12	oui	0.21	0.18	0.23	0	2020-10-20	10	20	automn	Sampling2	1	1	3
25	SPY200678	Barrou	0	2	2020-10-20	0/12	non	0.11	0.05	0	0	2020-10-20	10	20	automn	Sampling2	1	1	2
26	SPY200679	Barrou	0	1	2020-07-30	0/12	non	0	0.06	0	0	2020-07-30	7	30	summer	Sampling2	0	1	1
27	SPY200680	Barrou	3	1	2020-07-30	0/12	oui	6	4.8	3.9	0	2020-07-30	7	30	summer	Sampling2	1	1	3
28	SPY200681	Canal_Sete	0	2	2020-10-21	0/12	F	0.05	0.16	0.17	0	2020-10-21	10	21	automn	Sampling1	1	1	3
29	SPY200682	Barrou	3	1	2020-10-20	0/12	non	0	0	0.11	0	2020-10-20	10	20	automn	Sampling2	0	1	1
30	SPY200683	Canal_Sete	3	1	2020-10-20	0/12	oui	0	0	0.11	0	2020-10-20	10	20	automn	Sampling2	0	1	1
31	SPY200684	Barrou	0	3	2020-07-30	9/12	oui	8.9	17.4	17.2	9	2020-07-30	7	30	summer	Sampling2	1	1	3
32	SPY200685	Barrou	3	3	2020-10-21	0/12	F	0.11	0.16	0.26	0	2020-10-21	10	21	automn	Sampling1	1	1	3
33	SPY200686	Canal_Sete	3	2	2020-07-30	2/12	oui	7.9	5.5	4.5	2	2020-07-30	7	30	summer	Sampling2	1	1	3
34	SPY200687	Canal_Sete	3	1	2020-07-30	0/12	oui	14.1	9.3	8.3	0	2020-07-30	7	30	summer	Sampling2	1	1	3
35	SPY200688	Canal_Sete	3	2	2020-10-21	0/12	non	0.05	0.17	0.06	0	2020-10-21	10	21	automn	Sampling1	1	1	3
36	SPY200689	Canal_Sete	0	1	2020-07-30	0/12	oui	5.8	4.3	3.8	0	2020-07-30	7	30	summer	Sampling2	1	1	3
37	SPY200690	Canal_Sete	3	3	2020-07-30	12/12	oui	21.5	17.5	13.9	12	2020-07-30	7	30	summer	Sampling2	1	1	3
38	SPY200691	Barrou	3	3	2020-07-30	12/12	oui	26.5	19.1	14.1	12	2020-07-30	7	30	summer	Sampling2	1	1	3
39	SPY200692	Barrou	3	2	2020-07-30	0/12	oui	9.2	7	4.6	0	2020-07-30	7	30	summer	Sampling2	1	1	3
40	SPY200693	Canal_Sete	0	3	2020-10-21	0/12	non	0.05	0.23	0	0	2020-10-21	10	21	automn	Sampling1	1	1	2
41	SPY200694	Canal_Sete	3	2	2020-07-27	0/12	F	0.11	0.06	0.06	0	2020-07-27	7	27	summer	Sampling1	1	1	3
42	SPY200695	Canal_Sete	0	1	2020-07-27	0/12	F	0.06	0.06	0.06	0	2020-07-27	7	27	summer	Sampling1	1	1	3
43	SPY202507	Barrou	0	2	2020-10-21	0/12	oui	0.26	0.17	0.28	0	2020-10-21	10	21	automn	Sampling1	1	1	3
44	SPY202511	Canal_Sete	0	1	2020-10-21	0/12	non	0	0.16	0.05	0	2020-10-21	10	21	automn	Sampling1	0	1	2
45	SPY202512	Barrou	0	3	2020-10-21	0/12	F	0.11	0.45	0.11	0	2020-10-21	10	21	automn	Sampling1	1	1	3
46	SPY202516	Barrou	0	1	2020-10-21	0/12	non	0	0.11	0.17	0	2020-10-21	10	21	automn	Sampling1	0	1	2
47	SPY202517	Barrou	3	2	2020-10-21	0/12	F	0.31	0.17	0.21	0	2020-10-21	10	21	automn	Sampling1	1	1	3
48	SPY202518	Barrou	3	1	2020-10-21	0/12	non	0.06	0.06	0.17	0	2020-10-21	10	21	automn	Sampling1	1	1	3
