# Supplementary material for: Optimizing detectability of the endangered fan mussel using eDNA and ddPCR
Source: Ecol Evol. 2024 Jan 28;14(1):e10807. doi: 10.1002/ece3.10807 (PMC10822771; doi:10.1002/ece3.10807)
Supplement: Supplementary file 3 — Table S2. [file ECE3-14-e10807-s001.xlsx]

## Sheet: Sheet1
Code	Species name	Locality	Contact/sampler	Sequence
PN1	Pinna nobilis	Banyuls	Serge Planes	TCTATCCTCCTCTTTCTACTTATCTGTACCATGGAATGGCTGTCGATTTAGCTATTTTTTCTCTTCATCTGGCTGGATTAGCTTCTATTTTTGGCGGAATTAATTTTATTGTTACAGCTCAGAATATACGTCGAATGGAGAGACATTTAATGGATTTGTTCCCTTGGGCTGTTCTAGTAACTGCTGTGCTGTTGGTAGTCTC
PN2	Pinna nobilis	Banyuls	Serge Planes	TGCCGGGACTGGTTGAACTATCTATCCTCCTCTTTCTACTTATCTGTACCATGGAATGGCTGTCGATTTAGCTATTTTTTCTCTTCATCTGGCTGGATTAGCTTCTATTTTTGGTGGAATTAATTTTATTGTTACAGCTCAGAATATACGTCGAATGGAGAGACATTTAATGGATTTGTTTCCTTGGGCTGTTCTAGTAACT
PN3	Pinna nobilis	Banyuls	Serge Planes	TCTATCCTCCTCTTTCTACTTATCTGTACCATGGAATGGCTGTCGATTTAGCTATTTTTTCTCTTCATCTGGCTGGATTAGCTTCTATTTTTGGCGGAATTAATTTTATTGTTACAGCTCAGAATATACGTCGAATGGAGAGACATTTAATGGATTTGTTCCCTTGGGCTGTTCTAGTAACTGCTGTGCTGTTGGTAGTCTC
PN4	Pinna nobilis	Sète harbor	Serge Planes	AGGGCGGTGCCGGGACTGGTTGAACTATCTATCCTCCTCTTTCTACTTATCTGTACCATGGAATGGCTGTCGATTTAGCTATTTTTTCTCTTCATCTGGCTGGATTAGCTTCTATTTTTGGCGGAATTAATTTTATTGTTACAGCTCAGAATATACGTCGAATGGAGAGACATTTAATGGATTTGTTCCCTTGGGCTGTTCTAGTAACTGCTGTGCT
PN5	Pinna nobilis	Sète harbor	Serge Planes	AGGGCGGTGCCGGGACTGGTTGAACTATCTATCCTCCTCTTTCTACTTATCTGTACCATGGAATGGCTGTCGATTTAGCTATTTTTTCTCTTCATCTGGCTGGATTAGCTTCTATTTTTGGCGGAATTAATTTTATTGTTACAGCTCAGAATATACGTCGAATGGAGAGACATTTAATGGATTTGTTCCCTTGGGCTGTTCTAGTAACTGCTGTGCT
PN6	Pinna nobilis	Sète harbor	Serge Planes	AGGGCGGCGCCGGGACTGGTTGAACTATCTATCCTCCTCTTTCTACTTATCTGTACCATGGAATGGCTGTCGATTTAGCTATTTTTTCTCTTCATCTGGCTGGATTAGCTTCTATTTTTGGCGGAATTAATTTTATTGTTACAGCTCAGAATATACGTCGAATGGAGAGACATTTAATGGATTTGTTCCCTTGGGCTGTTCTAGTAACTGCTGTGCT
PN7	Pinna nobilis	Thau lagoon	Serge Planes	AGGGCGGTGCCGGGACTGGTTGAACTATCTATCCTCCTCTTTCTACTTATCTGTACCATGGAATGGCTGTCGATTTAGCTATTTTTTCTCTTCATCTGGCTGGATTAGCTTCTATTTTTGGCGGAATTAATTTTATTGTTACAGCTCAGAATATACGTCGAATGGAGAGACATTTAATGGATTTGTTCCCTTGGGCTGTTCTAGTAACTGCTGTGCTGT
PN8	Pinna nobilis	Thau lagoon	Serge Planes	CAGCTTTTGGTAGAGGGCGGTGCCGGGACTGGTTGAACTATCTATCCTCCTCTTTCTACTTATCTGTACCATGGAATGGCTGTCGATTTAGCTATTTTTTCTCTTCATCTGGCTGGATTAGCTTCTATTTTTGGCGGAATTAATTTTATTGTTACAGCTCAGAATATACGTCGAATGGAGAGACATTTAATGGATTTGTTCCCTTGGGCTGTTCTAGTAACTGCTGTGCTG
PN9	Pinna nobilis	Thau lagoon	Serge Planes	CAGCTTTTGTAGAGGGCGGTGCCGGGACTGGTTGAACTATCTATCCTCCTCTTTCTACTTATCTGTACCATGGAATGGCTGTCGATTTAGCTATTTTTTCTCTTCATCTGGCTGGATTAGCTTCTATTTTTGGCGGAATTAATTTTATTGTTACAGCTCAGAATATACGTCGAATGGAGAGACATTTAATGGATTTGTTCCCTTGGGCTGTTCTAGTAACTGCTGTGCTG
AF1	Atrina fragilis	Benalmadena-Costa	Serge Gofas	no amplification
AF2	Atrina fragilis	Benalmadena-Costa	Serge Gofas	no amplification
AF3	Atrina fragilis	Benalmadena-Costa	Serge Gofas	no amplification
AF4	Atrina fragilis	Benalmadena-Costa	Serge Gofas	no amplification
AF5	Atrina fragilis	Malaga	Sebastian Martin	no amplification
PR1	Pinna rudis	Majorque	Serge Planes	TATCCTCCTCTTTCTACATATTTGTATCATGGGATGGCTGTTGATTTAGCTATTTTTTCTCTTCATTTGGCTGGATTAGCCTCTATCTTTGGTGGAATTAATTTTATTGTTACAGCCCAAAACATGCGTCGAATGGAGAGACATTTAATGGATTTGTTTCCTTGGGCTGTTTTAGTGACTGCTGTGCTGTTGGTAGTCTC
PR2	Pinna rudis	Majorque	Serge Planes	CTACCCTCCTCTTTCTACATATTTGTACCATGGGATGGCTGTTGATTTAGCTATTTTTTCTCTTCATTTGGCTGGATTAGCCTCTATCTTTGGTGGAATTAATTTTATTGTTACAGCCCAAAACATGCGTCGAATGGAGAGACATTTAATGGATTTGTTTCCTTGGGCTGTTCTAGTGACTGCTGTGCTGTTGGTAGTCTC
PR3	Pinna rudis	Majorque	Serge Planes	TACCCTCCTCTTTCTACATATTTGTATCATGGGATGGCTGTTGATTTAGCTATTTTTTCTCTTCATTTGGCTGGATTAGCCTCTATCTTTGGTGGAATTAATTTTATTGTTACAGCCCAAAACATGCGTCGAATGGAGAGACATTTAATGGATTTGTTTCCTTGGGCTGTTTTAGTGACTGCTGTGCTGTTGGTAGTCTC
